# Supplementary material for: Riverine Realities: Evaluating Climate Change Impacts on Habitat Dynamics of the Critically Endangered Gharial (Gavialis gangeticus) in the Indian Landscape
Source: Animals (Basel). 2025 Mar 20;15(6):896. doi: 10.3390/ani15060896 (PMC11939341; doi:10.3390/ani15060896)
Supplement: Supplementary file 1 [file animals-15-00896-s001.zip]

Archive with 1 entries (1 files):
- animals-3497816-supplementary.pdf
